# Supplementary material for: Genomic characterization of multidrug-resistant clinical Acinetobacter baumannii isolates from a hospital in Paraguay
Source: Front Cell Infect Microbiol. 2025 Jul 31;15:1620479. doi: 10.3389/fcimb.2025.1620479 (PMC12350285; doi:10.3389/fcimb.2025.1620479)
Supplement: Supplementary file 2 [file Table1.xlsx]

## Sheet: Supplementary Table 1
Supplementary Table 1. Allelic profiles of the seven A. baumannii isolates based on cgMLST analysis using Ridom SeqSphere+. The table includes the cgMLST cluster, isolate names, country and city of isolation, International Clone (IC), Pasteur MLST sequence types and alleles, as well as the allele numbers for each of the 2,390 core genome loci. Additionally, the table reports the number of missing…
cgMLST Cluster	Sample ID	Country of Isolation	City of Isolation	Genotype	ST Pasteur	Pas_cpn60	Pas_fusA	Pas_gltA	Pas_pyrG	Pas_recA	Pas_rplB	Pas_rpoB	#Missing values in Distance Columns	Perc. Good Targets	Avg. Coverage (Assembled)	ACICU_RS00005	ACICU_RS00010	ACICU_RS00015	ACICU_RS00020	ACICU_RS00025	ACICU_RS00030	ACICU_RS00035	ACICU_RS00040	ACICU_RS00045	ACICU_RS00050	ACICU_RS00055	ACICU_RS00065	ACICU_RS00070	ACICU_RS00075	ACICU_RS00085	ACICU_RS00090	ACICU_RS00095	ACICU_RS00100	ACICU_RS00115	ACICU_RS00125	ACICU_RS00130	ACICU_RS00135	ACICU_RS00140	ACICU_RS00145	ACICU_RS00150	ACICU_RS00155	ACICU_RS00165	ACICU_RS00170	ACICU_RS00175	ACICU_RS00180	ACICU_RS00185	ACICU_RS00190	ACICU_RS00195	ACICU_RS00200
A	PR5	Paraguay	Itaugua	IC2	2	2	2	2	2	2	2	2	237	99.5	106	4	13	6	6	6	1	2	1	6	6	2	6	3	3	6	6	6	6	6	6	1	5	6	6	3	6	6	5	5	6	2	5	6	6
A	PR6	Paraguay	Itaugua	IC2	2	2	2	2	2	2	2	2	240	99.4	76	4	13	6	6	6	1	2	1	6	6	2	6	3	3	6	6	6	6	6	6	1	5	6	6	3	6	6	5	5	6	2	5	6	6
A	PR4	Paraguay	Itaugua	IC2	2	2	2	2	2	2	2	2	237	99.5	96	4	13	6	6	6	1	2	1	6	6	2	6	3	3	6	6	6	6	6	6	1	5	6	6	3	6	6	5	5	6	2	5	6	6
B	PR1	Paraguay	Itaugua	IC2	2	2	2	2	2	2	2	2	292	99.5	94	4	13	6	6	6	1	2	1	6	6	2	6	3	3	6	6	6	6	6	6	1	5	6	6	3	6	6	5	5	6	2	5	6	6
B	PR3	Paraguay	Itaugua	IC2	2	2	2	2	2	2	2	2	284	99.4	80	4	13	6	6	6	1	2	1	6	6	2	6	3	3	6	6	6	6	6	6	1	5	6	6	3	6	6	5	5	6	2	5	6	6
B	PR2	Paraguay	Itaugua	IC2	2	2	2	2	2	2	2	2	278	99.6	96	4	13	6	6	6	1	2	1	6	6	2	6	3	3	6	6	6	6	6	6	1	5	6	6	3	6	6	5	5	6	2	5	6	6
B	PR8	Paraguay	Itaugua	IC2	2	2	2	2	2	2	2	2	286	99.4	90	4	13	6	6	6	1	2	1	6	6	2	6	3	3	6	6	6	6	6	6	1	5	6	6	3	6	6	5	5	6	2	5	6	6
Singleton	PR7	Paraguay	Itaugua	IC5	79	26	2	2	2	29	4	5	471	98.5	75	3	8	8	8	8	2	1	1	17	8	2	9	1	7	8	7	8	8	8	8		6	8	8	2	8	8	2	7	8	3	7	8	8
[truncated: 3,439 more columns]
